# Supplementary material for: Comprehension of the Route for the Synthesis of Co/Fe LDHs via the Method of Coprecipitation with Varying pH
Source: Nanomaterials (Basel). 2022 May 6;12(9):1570. doi: 10.3390/nano12091570 (PMC9103787; doi:10.3390/nano12091570)
Supplement: Supplementary file 1 [file nanomaterials-12-01570-s001.zip]

Archive with 1 entries (1 files):
- nanomaterials-1644492-supplementary.pdf
